# Supplementary material for: Bicoid gradient formation and function in the Drosophila pre-syncytial blastoderm
Source: eLife. 2016 Feb 17;5:e13222. doi: 10.7554/eLife.13222 (PMC4786422; doi:10.7554/eLife.13222)
Supplement: Figure 2—source data 1. — Fluorescence intensity of dots in nuclei and cytoplasm of projections images were measured in ImageJ by placing a square of constant dimension centered over each dot of interest. Embryos from mothers with either two or six copies were analyzed at the indicated stages. DOI: http://dx.doi.org/10.7554/eLife.13222.007 [file elife-13222-fig2-data1.xlsx]

## Sheet: Sheet1
phase	early inter, 2X		late inter, 2X		prophase, 2X		early inter, 6X		late inter, 6X		prophase, 6X
dot	nucleus	cytoplasm	nucleus	cytoplasm	nucleus	cytoplasm	nucleus	cytoplasm	nucleus	cytoplasm	nucleus	cytoplasm
	49.6017	14	73.0544	29.4257	74.819	42.9625	83.6611	25.6695	104.454	31.3515	104.3	34.9218
	52.7238	15.2553	68.0525	16.148	79.3001	30.3502	90.9557	30.4933	94.821	20.2978	97.6981	26.0843
	42.0544	10.8028	60.8479	11.2613	97.9703	24.7975	57.2884	12.1248	89.2322	27.9257	114.901	49.8458
	44.9289	11.9288	64.6798	24.3787	89.8971	27.9582	74.449	24.9297	99.2755	28.4778	107.479	33.6592
	55.9564	8.94733	72.024	28.38	93.5464	27.1513	78.2825	15.0435	76.7362	31.3313	98.5889	27.2748
	43.2017		70.7523		63.8784		68.3696		85.4606		83.5616
	54.7629		67.3766		67.7007		73.7234		78.8297		75.4981
	36.9851		61.9454		74.3264		54.8432		62.075		102.494
	32.8235		77.2345		72.4132		65.4784		74.2855		77.7782
	46.4427		71.0906		80.6636		66.5124		63.063		74.8332
average	45.9481	12.1869	68.7058	21.9187	79.4515	30.6439	71.3564	21.6522	82.8233	27.8768	93.7132	34.3572
st dev	7.555	2.50897	5.14659	7.92204	11.2056	7.16634	11.2359	7.73776	14.443	4.52249	14.5773	9.47766
