# Supplementary material for: Bicoid gradient formation and function in the Drosophila pre-syncytial blastoderm
Source: eLife. 2016 Feb 17;5:e13222. doi: 10.7554/eLife.13222 (PMC4786422; doi:10.7554/eLife.13222)
Supplement: Figure 3—source data 1. — Fluorescence intensity of dots in nuclei and cytoplasm in optical sections, ordered apical to basal, were measured in ImageJ by placing a square of constant dimension centered of each dot of interest. DOI: http://dx.doi.org/10.7554/eLife.13222.009 [file elife-13222-fig3-data1.xlsx]

## Sheet: Sheet1
nuclear cycle 7
		background dots			nuclear dots
		B1	B2		N1	N2	N3a	N3b	N4
	optical sections	12.535	18.434		6.744	6.616	6.263	4.98	4.424
		13.404	17.202		5.122	6.424	6.97	6.354	4.131
		16.596	22.232		6.011	7.424	6.939	6.768	3.606
		17.98	24.061		5.289	5.939	6.838	7.495	4.778
		19.576	25.697		7.944	7.869	8.778	7.091	4.424
		17.374	19.869		9.822	10.667	6.97	7.202	4.253
		13.111	9.98		9.822	12.667	6.939	10.131	5.333
		11.949	11.434		10.933	13.444	6.838	10.051	5.364
		8.919	9.667		13.522	18.859	6.838	13.152	6.444
		7.333	9.667		15.8	22.111	8.778	10.131	7.758
		7.152	5.152		17.867	28.606	10.444	11.192	7.758
		7.152	5.828		22.789	30.121	14.273	11.192	8.192
		7.152	5.828		25.244	33.101	15.253	13.152	11.576
		7.111	6.121		27.044	36.788	18.02	14.061	13.919
		6.434	6.121		30.811	37.747	19.535	17.101	16.424
		7.485	6.02		29.533	34.879	22.414	17.879	20.758
		4.404	7.293		25.311	33.101	23.97	22.172	22.545
		7.071	6.364		17.867	30.121	21.121	17.374	29.828
		5.162	5.808		15.8	33.101	18.455	14.495	22.545
		4.404	4.222		15.8	25.505	13.606	11.192	20.758
nuclear cycle 8
		nuclear dots
		N1	N2	N3	N4	N5	N6	N7
	optical sections	7.818	11.414	9.768	9.939	8.747	8.232	9.838
		9.788	11.313	9.768	8.303	9.667	7.152	8.293
		9.162	9.283	8.091	8.778	9.535	6.768	8.101
		9.778	8.747	8.818	7.929	10.879	7.283	8.626
		8.323	8.828	8.616	8.051	9.707	6.424	7.495
		8.192	8.394	8.354	8.596	11.727	6.606	7.495
		9.838	7.737	8.727	9.192	9.485	5.98	7.222
		8.01	8.121	8.475	9.232	9.495	6.354	8.364
		7.667	10.869	8.859	8.596	9.747	7.293	7.192
		8.253	9.03	8.071	8.596	8.697	7.293	7.242
		8.232	9.495	7.333	9.192	8.535	6.242	7.808
		7.505	10.455	7.818	9.232	8.101	6.111	8.343
		7.131	9.889	10.313	9.192	6.808	6.172	8.141
		7.747	11.434	9.556	9.232	7.424	5.909	8.485
		7.556	12.616	9.253	12.04	9.293	6.01	8.485
		8	13.232	11.465	10.697	9.04	6.717	10.646
		8.343	13.677	13.374	11.515	9.263	6.758	11.737
		10.596	17.485	13.606	12.495	9.455	5.596	12.384
		11.535	18.707	13.606	13.636	10.222	7.596	15.283
		12.354	23.384	12.283	15.788	11.515	6.758	17.828
		14.071	24.848	18.253	16.687	14.596	6.758	16.545
		15.859	30.182	21.949	19.838	17.051	8.606	18.091
		20.121	32.646	21.758	17.394	17.869	8.818	18.828
		19.182	31.394	24.879	19.778	21.596	11.192	18.687
		23.808	35.707	27.545	19.687	25.919	11.606	18.293
		26.747	33.333	30.98	21.869	30.525	12.01	20.727
		32.475	33.293	32.111	22.859	34.283	12.707	22.263
		36.414	30.687	31.657	23.273	36.758	14.929	20.727
		35.828	25.182	21.949	17.394	39.152	14.929	18.071
		40.737	21.626	18.253	16.687	41.545	12.707	18.071
		42.424	18.374	12.283	15.788	45.899	12.01	14.576
		36.414	17.485	9.253	13.636	39.152	11.606	13.04
		32.475	13.677	9.253	12.495	34.283	11.192	11.283
