# Supplementary material for: Bicoid gradient formation and function in the Drosophila pre-syncytial blastoderm
Source: eLife. 2016 Feb 17;5:e13222. doi: 10.7554/eLife.13222 (PMC4786422; doi:10.7554/eLife.13222)
Supplement: Figure 4—source data 1. — PCR amplification cycle number for bcd RNA isolated from embryos that had developed to the indicated nuclear cycle. DOI: http://dx.doi.org/10.7554/eLife.13222.011 [file elife-13222-fig4-data1.xlsx]

## Sheet: Sheet1
Figure 4-source data
		cycle 3 to 6	cycle 11	cycle 13	cycle 14
	WT	21.5243	21.3695	21.6954	30.0215
		21.0215	21.0231	21.5879	29.8756
		21.2729	21.1963	21.6417	29.9485
	average	21.2729	21.1963	21.6417	29.9485
	standard dev	0.25143	0.17318	0.05376	0.072928
	exu	21.6345	21.9893	22.137	32.3415
		21.6449	21.9993	22.0347	30.4272
		21.6397	21.9943	22.0859	31.3844
	average	21.6397	21.9943	22.0859	31.3844
	standard dev	0.00516668	0.0049893	0.0511254	0.957143
	stau	22.0132	22.3825	22.6726	30.176
		23.6652	22.3349	22.5284	30.007
		22.8392	22.3587	22.6005	30.0915
	average	22.8392	22.3587	22.6005	30.0915
	standard dev	0.825979	0.0237868	0.0721155	0.0845011
	actin	17.2136	17.3638	17.6868	18.1689
